# Supplementary material for: Membranes for Cation Transport Based on Dendronized Poly(Epichlorohydrin-Co-Ethylene Oxide). Part 2: Membrane Characterization and Transport Properties
Source: Polymers (Basel). 2021 Nov 12;13(22):3915. doi: 10.3390/polym13223915 (PMC8619552; doi:10.3390/polym13223915)
Supplement: Supplementary file 1 [file polymers-13-03915-s001.zip]

Archive with 1 entries (1 files):
- polymers-1417811-supplementary.pdf
